# Supplementary material for: Multi-step vs. single-step resistance evolution under different drugs, pharmacokinetics, and treatment regimens
Source: eLife. 2021 May 18;10:e64116. doi: 10.7554/eLife.64116 (PMC8184216; doi:10.7554/eLife.64116)
Supplement: Source code 1. — R code used for the simulations shown in Figures 2–4 and figure supplements (with the exception of Figure 1—figure supplement 1). Documentation of each function is included in the package. [file elife-64116-code1.resistance.zip]

Archive with 18 entries (14 files):
- multistep.resistance/
- multistep.resistance/NAMESPACE
- multistep.resistance/DESCRIPTION
- multistep.resistance/man/
- multistep.resistance/man/run.diff.pars.Rd
- multistep.resistance/man/neutral.mutations.data.Rd
- multistep.resistance/man/multistep.resistance-package.Rd
- multistep.resistance/man/multistep.evolution.adaptive.Rd
- multistep.resistance/man/multistep.evolution.Rd
- multistep.resistance/man/extract.vars.Rd
- multistep.resistance/data/
- multistep.resistance/data/AMP_neutral_mutations.rda
- multistep.resistance/data/AB_neutral_mutations.rda
- multistep.resistance/R/
- multistep.resistance/R/run.diff.pars.R
- multistep.resistance/R/multistep.evolution.adaptive.R
- multistep.resistance/R/multistep.evolution.R
- multistep.resistance/R/extract.vars.R
