# Supplementary material for: Multi-step vs. single-step resistance evolution under different drugs, pharmacokinetics, and treatment regimens
Source: eLife. 2021 May 18;10:e64116. doi: 10.7554/eLife.64116 (PMC8184216; doi:10.7554/eLife.64116)
Supplement: Source code 1. — R code used for the simulations shown in Figures 2–4 and figure supplements (with the exception of Figure 1—figure supplement 1). Documentation of each function is included in the package. [file elife-64116-code1.resistance.zip › multistep.resistance/NAMESPACE]

export("extract.vars", "multistep.evolution", "multistep.evolution.adaptive", "run.diff.pars")
