# Supplementary material for: Multi-step vs. single-step resistance evolution under different drugs, pharmacokinetics, and treatment regimens
Source: eLife. 2021 May 18;10:e64116. doi: 10.7554/eLife.64116 (PMC8184216; doi:10.7554/eLife.64116)
Supplement: Source code 1. — R code used for the simulations shown in Figures 2–4 and figure supplements (with the exception of Figure 1—figure supplement 1). Documentation of each function is included in the package. [file elife-64116-code1.resistance.zip › multistep.resistance/DESCRIPTION]

Package: multistep.resistance
Type: Package
Title: Supplementary online material
Version: 0.0.0.9000
Author: Claudia Igler
Maintainer: The package is not maintained, but questions can be sent to Claudia Igler <claudia.igler@env.ethz.ch>
Description: This package contains the pharmacokinetic and pharmacodynamic functions, as well as a stochastic population model to simulate single- and multi-step resistance evolution.
Imports: adaptivetau, rlist, vegan, matrixStats
License: GPL (>= 2)
Encoding: UTF-8
LazyData: true
Roxygen: list(markdown = TRUE)
RoxygenNote: 7.1.1
Packaged: 2021-04-12 15:15:37 UTC; igler
NeedsCompilation: no
Depends: R (>= 3.5.0)
