# Supplementary material for: Multi-step vs. single-step resistance evolution under different drugs, pharmacokinetics, and treatment regimens
Source: eLife. 2021 May 18;10:e64116. doi: 10.7554/eLife.64116 (PMC8184216; doi:10.7554/eLife.64116)
Supplement: Source code 1. — R code used for the simulations shown in Figures 2–4 and figure supplements (with the exception of Figure 1—figure supplement 1). Documentation of each function is included in the package. [file elife-64116-code1.resistance.zip › multistep.resistance/man/neutral.mutations.data.Rd]

\name{neutral.mutations.data}
\alias{AMP_neutral_mutations}
\alias{AB_neutral_mutations}
\docType{data}
\title{
Neutral mutations data
}
\description{
Number of mutations with a certain benefit and cost that would arise under neutral conditions (i.e. no selection for antibiotic resistance).
}
\usage{
data(AMP_neutral_mutations)
data(AB_neutral_mutations)
}
\format{
  Data frames giving the amount of cells with a certain number of mutations (rows, in ascending order) for a given benefit (columns) with the benefit vector c(2,3,6,9,15,24,50,75,100).
}

\source{
%%  ~~ reference to a publication or URL from which the data were obtained ~~
}
\references{
%%  ~~ possibly secondary sources and usages ~~
}
\examples{
data(AMP_neutral_mutations)
AMP_neutral_mutations
}
\keyword{}
