# Supplementary material for: Multi-step vs. single-step resistance evolution under different drugs, pharmacokinetics, and treatment regimens
Source: eLife. 2021 May 18;10:e64116. doi: 10.7554/eLife.64116 (PMC8184216; doi:10.7554/eLife.64116)
Supplement: Source code 1. — R code used for the simulations shown in Figures 2–4 and figure supplements (with the exception of Figure 1—figure supplement 1). Documentation of each function is included in the package. [file elife-64116-code1.resistance.zip › multistep.resistance/man/multistep.resistance-package.Rd]

\name{multistep.resistance-package}
\alias{multistep.resistance-package}
\alias{multistep.resistance}
\docType{package}
\title{
Supplementary online material accompanying
}
\description{
  This package contains the PKPD model used to simulate multi-step resistance evolution under various treatments in .
}
\details{

 This material is provided mostly for the sake of transparency. The
  functions were developed for the specific research questions analyzed in .

  Documentation of the main PKPD model is provided in \code{\link{multistep.evolution}}.
  Documentation of the PKPD model adjusted for adaptive treatment is provided in \code{\link{multistep.evolution.adaptive}}.
  Documentation of the function for running individual simulations and extracting key variables is provided in \code{\link{extract.vars}}.
  Documentation of the function automizing many simulation runs over a parameter space is provided in \code{\link{run.diff.pars}}.

}
\author{
Claudia Igler <claudia.igler@env.ethz.ch>

The package is not maintained. It is provided as supplementary online
material to the paper
}
\references{
%% ~put references to the literature/web site here ~
}

\seealso{
  \code{\link{run.diff.pars}}, \code{\link{extract.vars}}, \code{\link{multistep.evolution}}, \code{\link{multistep.evolution.adaptive}}
}
\examples{
run.diff.pars(simrun=10, benefit=2, cost=0.008, n.subpops=5, dose=10, delta=1, t2cmax=48,PK='peak', antibiotics='AB',tmax=200, maxpat=10^5)
}
