# Supplementary material for: Multi-step vs. single-step resistance evolution under different drugs, pharmacokinetics, and treatment regimens
Source: eLife. 2021 May 18;10:e64116. doi: 10.7554/eLife.64116 (PMC8184216; doi:10.7554/eLife.64116)
Supplement: Source code 1. — R code used for the simulations shown in Figures 2–4 and figure supplements (with the exception of Figure 1—figure supplement 1). Documentation of each function is included in the package. [file elife-64116-code1.resistance.zip › multistep.resistance/R/extract.vars.R]

extract.vars <-
function( benefit, cost,n.subpops, dose,delta, t2cmax,PK, antibiotics,tmax,  treat, maxpat) #, what)
              {
                  if(PK=='peak' || PK=='const' || PK=='ramp'){
                      sim= multistep.evolution(benefit, cost, n.subpops, decay=0.1,  dose, t2cmax, PK, antibiotics, tmax, treat)
                  }
            
             if(PK=='adaptive' || PK=='adaptivepeak'){
            sim=  multistep.evolution.adaptive(benefit, cost, decay=0.1, dose, delta, t2cmax, PK, antibiotics, tmax, treat, maxpat)
             }
         
               population_names <- grep("R.", colnames(sim), value=T)
               ind_populations <- as.numeric(sapply(population_names, function(p1) which(attributes(sim)$names==p1)))
               ind.plot <- sapply(c(1:200), function(i4) which.min(abs(sim[,1]-i4)))
               last <- dim(sim)[1]

        # if(what=="Temergence"){
               Temergence <- sim$time[sapply(ind_populations, function(i1) which(sim[,i1]>=100)[1])]
             Temergence[which(is.na(Temergence))]=200
             # }
        # if(what=="Patload"){
              Patload <- apply(sim[,ind_populations],1,sum)
              if(any(Patload>10^8)){
               Firstpatload <- sim$time[head(which(Patload>10^8),1)]
} else {
 Firstpatload = 0
}
               Endpatload <- Patload[last]
               Relpatload = numeric(length(Patload))
               Relpatload <- sapply(ind_populations, function(id) mean(sim[which(Patload!=0),id]/Patload[which(Patload!=0)]))
               # }
         # if(what=="Mutnumber"){
               Mutnumber <- tail(which(apply(sapply(ind_populations, function(i1) {
                apply(cbind(sim[,i1],Patload),1, function(x) x[1]>=0.1*x[2] && x[2]>10^4)
               }),2,function(y) all(y==FALSE))==FALSE),1)-1
               # }
          # if(what=="Diversity"){
                Diversityindex <- max(sapply(ind.plot, function(i5) vegan::diversity(sim[i5,ind_populations], index="shannon", MARGIN = 1, base = exp(1))))
               # }

              Conc=sim$a[ind.plot]
               return(list(Temergence, Diversityindex, Mutnumber, Endpatload,Relpatload,Conc, Firstpatload))

}
